# Supplementary material for: Agent-based modeling for personalized prediction of an experimental immune response to immunotherapeutic antibodies
Source: PLoS One. 2025 Jun 9;20(6):e0324618. doi: 10.1371/journal.pone.0324618 (PMC12148075; doi:10.1371/journal.pone.0324618)
Supplement: S1 Data — (ZIP) [file pone.0324618.s009.zip]

Archive with 34 entries (30 files):
- Raw_Data_for_Submission/Fig2_Fig5/
- Raw_Data_for_Submission/Fig2_Fig5/Immunophenotype.csv
- Raw_Data_for_Submission/Fig2_Fig5/MLR CD4 T cells.csv
- Raw_Data_for_Submission/Fig2_Fig5/MLR CD8 T cells.csv
- Raw_Data_for_Submission/Fig2_Fig5/MLR -MoT IFNg.csv
- Raw_Data_for_Submission/Fig3/
- Raw_Data_for_Submission/Fig3/% PD-L1+ CD14 cells in MLR.csv
- Raw_Data_for_Submission/Fig3/CD4_PD-1_over_time.csv
- Raw_Data_for_Submission/Fig3/CD8_PD-1_over_time.csv
- Raw_Data_for_Submission/Fig3/IFNg_over_time.csv
- Raw_Data_for_Submission/Fig4/
- Raw_Data_for_Submission/Fig4/%CD14 live gate.csv
- Raw_Data_for_Submission/Fig4/CO STIMULATORY CD86 Geometric Mean.csv
- Raw_Data_for_Submission/Fig4/CO STIMULATORY CD86.csv
- Raw_Data_for_Submission/Fig4/CO STIMULATORY HLA-DR Geometric Mean.csv
- Raw_Data_for_Submission/Fig4/CO STIMULATORY HLA-DR.csv
- Raw_Data_for_Submission/Fig4/CO STIMULATORY PD-L1 Geometric Mean.csv
- Raw_Data_for_Submission/Fig4/CO STIMULATORY PD-L1.csv
- Raw_Data_for_Submission/Fig6-7/
- Raw_Data_for_Submission/Fig6-7/1 - actual vs virtual %IFNg_3PL_Normalized.csv
- Raw_Data_for_Submission/Fig6-7/1 - actual vs virtual %PD-1_3PL_Actual values.csv
- Raw_Data_for_Submission/Fig6-7/1 - actual vs virtual %PD-1_3PL_Delta.csv
- Raw_Data_for_Submission/Fig6-7/2 - actual vs virtual %IFNg_3PL_Normalized.csv
- Raw_Data_for_Submission/Fig6-7/2 - actual vs virtual %PD-1_3PL_Actual values.csv
- Raw_Data_for_Submission/Fig6-7/2 - actual vs virtual %PD-1_3PL_Delta.csv
- Raw_Data_for_Submission/Fig6-7/3 - actual vs virtual %IFNg_3PL_Normalized.csv
- Raw_Data_for_Submission/Fig6-7/3 - actual vs virtual %PD-1_3PL.csv
- Raw_Data_for_Submission/Fig6-7/3 - actual vs virtual %PD-1_3PL_Delta.csv
- Raw_Data_for_Submission/Fig6-7/4 - actual vs virtual %IFNg_3PL_Normalized.csv
- Raw_Data_for_Submission/Fig6-7/4 - actual vs virtual %PD-1_3PL.csv
- Raw_Data_for_Submission/Fig6-7/4 - actual vs virtual %PD-1_3PL_Delta.csv
- Raw_Data_for_Submission/Fig6-7/5 - actual vs virtual %IFNg_3PL_Normalized.csv
- Raw_Data_for_Submission/Fig6-7/5 - actual vs virtual %PD-1_3PL.csv
- Raw_Data_for_Submission/Fig6-7/5 - actual vs virtual %PD-1_3PL_Delta.csv
