# Supplementary material for: Agent-based modeling for personalized prediction of an experimental immune response to immunotherapeutic antibodies
Source: PLoS One. 2025 Jun 9;20(6):e0324618. doi: 10.1371/journal.pone.0324618 (PMC12148075; doi:10.1371/journal.pone.0324618)
Supplement: S1 Data — (ZIP) [file pone.0324618.s009.zip › Raw_Data_for_Submission/Fig2_Fig5/Immunophenotype.csv]

PD-1low	PD-1high	PD-L1+
19.2	0.52	38.9
28.3	3.16	2.95
25.8	1.62	14.3
3.03	0.52	14.6
13.1	0.24	25.8
18.9	0.2
12.9	0.27	11
24.9	1.27	17.7
14.1	0.67	22.2
31.4	0.43	1.7
27.8	0.64	1.37
26.1	0.91	0.47
26	0.71	1.28
16.3	0.47	3.69
18.4	1	19.7
23.9	1.29	13.9
11.8	1.03	38.7
14.8	0.61	2.86
15.7	0.57	3.27
19.9	1.79	43.3
28.7	2.3	35.4
22.8	2.16	21.6
