# Supplementary material for: Agent-based modeling for personalized prediction of an experimental immune response to immunotherapeutic antibodies
Source: PLoS One. 2025 Jun 9;20(6):e0324618. doi: 10.1371/journal.pone.0324618 (PMC12148075; doi:10.1371/journal.pone.0324618)
Supplement: S1 Data — (ZIP) [file pone.0324618.s009.zip › Raw_Data_for_Submission/Fig2_Fig5/MLR CD4 T cells.csv]

	anti-PD-L1	anti-PD-L1	anti-PD-L1	anti-PD-L1	anti-PD-L1	anti-PD-L1	anti-PD-L1	anti-PD-L1	anti-PD-L1	anti-PD-L1	anti-PD-L1	anti-PD-L1	anti-PD-L1	anti-PD-L1	anti-PD-L1	anti-PD-L1	anti-PD-L1	anti-PD-L1	anti-PD-L1	anti-PD-L1	anti-PD-L1	anti-PD-L1	isotype control	isotype control	isotype control	isotype control	isotype control	isotype control	isotype control	isotype control	isotype control	isotype control	isotype control	isotype control	isotype control	isotype control	isotype control	isotype control	isotype control	isotype control	isotype control	isotype control	isotype control	isotype control
-13	31.2	18.1	13.2	12	31.4	33.9	48.2	37.6	68.2	74.5	50.6	17.1	31.7	28.4	41.4	50	39.4	58.3	18.6	21.8	63.1	15.5
-12	34.2	18.8	19.7	12.6	35.4	35	48.9	45.5	70.3	76.8	53.9	17.4	33	31.4	42.5	48.4	47	59.3	20.9	26.7	63.4	16.2
-11.301	37.2	23.7	24.5	13.3	32	38.8	48.4	43.6	69.9	77	56.5	19.7	34.1	31.7	43.9	52	48.7	60.7	26.9	27.1	65.1	20.9
-11	40.1	23.9	26.7	15.4	37.4	39.8	49.5	43.8	71.5	77.8	58.7	25.6	35	32.5	49.4	53.4	50.9	62.9	31.5	32.5	64.9	24.3
-10.301	45.7	24.1	25.2	25.6	53	43.5	63.1	56.4	79.3	82.6	66.6	35.3	42.5	43.5	67.3	71.4	71	74.2	41.8	43.8	70.7	30.9
-10	43.1	25.3	27.6	24	57.7	44.4	77.1	60.4	82.7	81.6	68	38.4	44.5	46.4	72.1	75.6	74.3	75.3	42.1	46.2	74.7	34.7
-9.30103	41.5	23.6	30.4	24.4	58.6	46.5	80.4	60.2	82.6	81	69.1	42.8	44.9	50.7	69.2	77.4	78.1	76.2	44.1	49.7	82.1	34.4
-9	44.5	24.6	30.2	24.7	56.6	43.3	80.5	62.1	82.6	80.9	65.6	37	46.9	48.9	71.5	75.9	74.6	74.4	40.6	49.1	80.4	33.2
-8	46.1	26	32.3	24.6	58.7	47.3	81	57	84.2	79.6	67.7	36.2	46.7	43.2	73.4	80.4	76	75	39.2	45.6	80.1	41.6
-7	45	25.4	31.1	23.7	54.6	46	78.9	60.2	80.4	79.5	66.2	40.3	48.7	44.7	66.1	75.2	77.6	76.4	45.2	45.1	67.7	33.6	32.4	23.4	12.4	17.9	45.5	36.8	55	44.7	66.4	76.4	47.5	13.7	35.6	27.2	34.9	56.7	57.7	60.4	28.5	20.4	32.5	28.9
