# Supplementary material for: Agent-based modeling for personalized prediction of an experimental immune response to immunotherapeutic antibodies
Source: PLoS One. 2025 Jun 9;20(6):e0324618. doi: 10.1371/journal.pone.0324618 (PMC12148075; doi:10.1371/journal.pone.0324618)
Supplement: S1 Data — (ZIP) [file pone.0324618.s009.zip › Raw_Data_for_Submission/Fig2_Fig5/MLR CD8 T cells.csv]

	anti-PD-L1	anti-PD-L1	anti-PD-L1	anti-PD-L1	anti-PD-L1	anti-PD-L1	anti-PD-L1	anti-PD-L1	anti-PD-L1	anti-PD-L1	anti-PD-L1	anti-PD-L1	anti-PD-L1	anti-PD-L1	anti-PD-L1	anti-PD-L1	anti-PD-L1	anti-PD-L1	anti-PD-L1	anti-PD-L1	anti-PD-L1	anti-PD-L1	isotype control	isotype control	isotype control	isotype control	isotype control	isotype control	isotype control	isotype control	isotype control	isotype control	isotype control	isotype control	isotype control	isotype control	isotype control	isotype control	isotype control	isotype control	isotype control	isotype control	isotype control	isotype control
-13	21	16.7	5.9	3.4	14.4	22.4	23.1	21.3	53.1	48.3	24.2	9.2	21.5	18.3	17.9	24.8	10.9	32.1	9	6.1	21.2	9.5
-12	21.9	17.8	8.3	3.7	17.1	22.6	24.3	26.2	57	51.8	26.9	8.8	22.3	20.7	18.8	24.9	14.7	34.1	11.2	8	21.2	11.2
-11.301	25.6	21.9	10.3	3.5	14	25.3	22.9	25.6	54.8	53.9	30.3	10.6	22.6	21	18.3	26.4	16.3	34.5	15.3	9.1	23.4	14
-11	26.4	22.5	13.4	4.4	18.3	26.9	25.6	26.3	58.2	56.4	31.5	16.1	22.4	21.4	22.4	29.3	19.4	37.4	19.1	11.9	24.9	22.3
-10.301	30.8	24.2	14.3	9.5	36.3	36.7	38.7	37.9	70.8	72.9	45.8	25.8	29.1	30.4	39.8	54.1	41.1	51.8	40.6	21.7	33	29.2
-10	31.9	23.7	15.6	9.5	44.3	38.6	60.7	46	75.8	76.3	48.8	28.4	30.1	34.3	42.9	59.7	50.7	54.1	44.3	24.6	44.1	33.6
-9.30103	30.7	24.2	17.3	10.8	46.7	39.7	68	45.7	76.1	77.4	52.4	32.7	31.1	37.5	41.6	60.7	58.5	55.5	44.7	27.6	64.8	27.1
-9	31.5	22.9	16.3	11.1	46.2	40.7	69.1	48.1	77.5	76.8	47.3	32.3	33.1	36.1	41.5	62.3	53.6	52.8	42.6	26.2	64.4	18.7
-8	31.5	25.8	20.2	11.3	49	42.7	70.8	45.4	77.8	75.5	52.2	31.2	33.2	32.3	43.8	65.5	55.6	53.6	40.6	25.9	65.9	29.2
-7	33.1	25.9	19	10.8	45.1	39.7	69.2	46.3	76.5	75.3	50.1	35.7	35	33.1	40.3	61.7	56.1	54.8	46.7	21.6	43.9	29.3	23.2	21.9	5.2	4.1	25.9	22.5	25.5	25.6	51.8	51.9	20.1	6	21.9	17.9	12.4	29.4	22	33.8	14.7	5.4	11.9	18.3
