# Supplementary material for: Agent-based modeling for personalized prediction of an experimental immune response to immunotherapeutic antibodies
Source: PLoS One. 2025 Jun 9;20(6):e0324618. doi: 10.1371/journal.pone.0324618 (PMC12148075; doi:10.1371/journal.pone.0324618)
Supplement: S1 Data — (ZIP) [file pone.0324618.s009.zip › Raw_Data_for_Submission/Fig2_Fig5/MLR -MoT IFNg.csv]

	anti-PD-L1	anti-PD-L1	anti-PD-L1	anti-PD-L1	anti-PD-L1	anti-PD-L1	anti-PD-L1	anti-PD-L1	anti-PD-L1	anti-PD-L1	anti-PD-L1	anti-PD-L1	anti-PD-L1	anti-PD-L1	anti-PD-L1	anti-PD-L1	anti-PD-L1	anti-PD-L1	anti-PD-L1	anti-PD-L1	isotype control	isotype control	isotype control	isotype control	isotype control	isotype control	isotype control	isotype control	isotype control	isotype control	isotype control	isotype control	isotype control	isotype control	isotype control	isotype control	isotype control	isotype control	isotype control
-13	537.6	411.8	13.8	93.5	83.1	107.6	149.4	90	182.1	61.9	35.5	13.8	778.5	436.2	445.5	166.5	28.2	271.2	96.7
-12	563.6	606.4	17	95.4	83.2	107.8	156.8	118.8	248.6	72.7	47.5	11.9	688.5	442.6	430.5	146.7	27.3	248	108.8
-11.301	583.6	581	15.9	78.8	70.2	122.7	128.2	110.8	215.3	69.5	48.5	14.4	608	446.1	454.1	160	25.2	230.5	112.7
-11	661.7	592.4	18.1	98.7	98.6	128.4	177.2	126.2	198.8	86.7	47.5	15.5	599.2	443.9	457.1	132	26.2	210.2	130.2
-10.301	855.1	854.2	36.6	189.6	153.2	151.7	260.7	157.7	330	172.5	80.6	29.7	721.1	555.4	577.5	370.3	103.7	365.3	221
-10	1017.2	647.2	20.4	168.3	186.9	166.4	355.3	233.6	395.1	241.6	88.6	32.2	797.5	715.9	719.6	442.1	203.9	433.7	272.9	592.6
-9.30103	1159	675	24.9	205.3	212.2	170.3	570.8	242.9	464.1	326	123.1	47.1	861.6	918.8	941.5	512	245.9	430.2	323
-9	1105.9	697	27.4	214.2	231.7	168.2	626.1	260.4	431.9	309.3	108.8	42	939.1	791	820.3	450.3	256.7	404.5	294.5	713
-8	1213.1	916.3	35.9	203.2	246.3	177.8	661.3	238.7	496.2	313.7	136.1	43.2	908.8	803.3	796.5	473.9	283.3	398.1	322.3	969.2
-7	1556.6	1395.3	26.8	201.2	208.7	162.3	592.3	225.3	452.7	302.7	108.3	69	961.4	795.8	807.7	461.4	316.3	444	297.7		896.8	19.4	55	173.8	112.4	142.9	115.1	214.5	86.6	25.6	9.1	616.7	448.2	594.3	127	23.8	251.8	105.9	140.4
