# Supplementary material for: Agent-based modeling for personalized prediction of an experimental immune response to immunotherapeutic antibodies
Source: PLoS One. 2025 Jun 9;20(6):e0324618. doi: 10.1371/journal.pone.0324618 (PMC12148075; doi:10.1371/journal.pone.0324618)
Supplement: S1 Data — (ZIP) [file pone.0324618.s009.zip › Raw_Data_for_Submission/Fig3/% PD-L1+ CD14 cells in MLR.csv]

	24h	24h	24h	48h	48h	48h	72h	72h	72h	96h	96h	96h
No Abs	7	5.2	6.3	8.5	5.8	7.2	5.2	3.5	4.2	10.5	8.2	9.3
IgG 10^-8M	5.5	0.5	3	16.5	9.5	13	5.5	3.8	4.5	5.5	3.2	4.2
anti-CD3 only	82.5	84	83.2	91.5	95.5	93.5	95.8	98.2	97	93.2	97.2	95.2
anti-CD3 + IgG 10^-8M	85.8	86.2	86	91.2	94.2	92.7	96.5	97.8	97.2	97.2	97.8	97.5
