# Supplementary material for: Agent-based modeling for personalized prediction of an experimental immune response to immunotherapeutic antibodies
Source: PLoS One. 2025 Jun 9;20(6):e0324618. doi: 10.1371/journal.pone.0324618 (PMC12148075; doi:10.1371/journal.pone.0324618)
Supplement: S1 Data — (ZIP) [file pone.0324618.s009.zip › Raw_Data_for_Submission/Fig3/CD4_PD-1_over_time.csv]

	24h	24h	24h	24h	24h	24h	24h	24h	24h	24h	24h	24h	24h	24h	24h	48h	48h	48h	48h	48h	48h	48h	48h	48h	48h	48h	48h	48h	48h	48h	72h	72h	72h	72h	72h	72h	72h	72h	72h	72h	72h	72h	72h	72h	72h	96h	96h	96h	96h
No Abs	0.027	0.015	0.14	0.06	0.015	0.016					0.067	0.014	0	0.13	0.07				0.01		0.019	0.02	0.056	0.071					0.051		0.059	0.024
αCD3 only	0.45		3.62	5.14	1.42	2.28		17.5	20.4	11						11.6	13.9	14.9	17.8	16.7		15.5	17.4	20.7							9.16	8.95	17.2	19.2		28.1	34.8	33.7	42.7	39	38.6	23.5	24.3	16	14.6	4.31	11.3	12.4	35.7
IgG ctrl 10^-8M	0.035		6.03	6.01	2.5	1.62		13.2	11.2	10						2.45	14.1	20.1	16	16.9		15.6	19.4	22.8							6.98	10.8	19.7	20.1		32.2	23.2	29.4	37.9	37.8	38.9	21.3	18.8	19.7	13.4	5.16	4.63	4.94	24.6
10^-12	1.67	1.47	7.95	10.4	4.34	4.51	3.83									10.3	22.5	26.1	19.9	20.9	23.5										12.5	11	23	19.4	19.4				42.8	41.8	40.7	29.8	28.1	24.4	10.5	11.7	17.4	12.9
5*10^-12	0.019	1.79	9.19	10.6	2.41	2.83	2.9									6.23	24.8	27.7	20.3	19	24.3										14	17.2	21.9	22.8	21.1										8.25	11.1	15.8	15.8
10^-11	0.073	1.87	7.53	7.93	2.39	2.52	2.78									3.32	26	23.3	19.7	17.4	25										16.6	11.8	22.2	22.5	22.9				41.3	38.7	43.6	27.6	25.4	20.6	10.8	11.1	14.8	12.7
5*10^-11	2.88	2.2	9.67	12	2.67	3.35	3.24									4.26	27.5	34.5	21.4	21.3	30										16.9	24.8	25.6	27.4	24.6										18.1	28.4	22	20.7
10^-10	4.66	3.94	11.3	9.44	5.26	4.38	5.46	18.1	16.9	17.1						10.2	36.7	33.9	25.8	26.5	31	30.4	30	32.7							21.1	15.5	32.6	31.3	32.2	47.8	55.6	58.2	49.1	46.9	51.9	27.8	26.6	23.5	17.6	20	26.4	25.6	47.9
5*10^-10	5.99	4.97	13.8	15.3	8.82	7.26	10.6									21.6	43.2	45.7	34.5	31.6	38.6										43.1	47.4	45.9	47.6	40										34.4	51.8	41.7	37.6
10^-9	5.85	6.19	15.7	14.9	8.94	8.95	9.72	21.1	19.7	22.1						26.2	42.9	45.1	32.5	34	38.9	32.3	30.7	33.9							42.4	47.5	44	45.4	40.2	45.3	58.1	59.6	64.4	63.5	67.6	42.1	48	45.8	33.7	44.4	42.1	45.3	53.6
10^-8	1.16	5.45	12.3	14.8	8.12	8.08	9.26	26.8	23.1	26.1						20.3	42.1	45.6	36.6	34.6	39	25.6	28.6	31.4							37.9	43.3	44.6	49.2	47.1	50.4	51.7	64	62.8	65.9	67.6	45.6	48.8	40.1	39.2	37.3	42.1	45.1	51.1
[truncated: 11 more columns]
