# Supplementary material for: Agent-based modeling for personalized prediction of an experimental immune response to immunotherapeutic antibodies
Source: PLoS One. 2025 Jun 9;20(6):e0324618. doi: 10.1371/journal.pone.0324618 (PMC12148075; doi:10.1371/journal.pone.0324618)
Supplement: S1 Data — (ZIP) [file pone.0324618.s009.zip › Raw_Data_for_Submission/Fig3/IFNg_over_time.csv]

	24h	24h	24h	24h	24h	24h	24h	24h	48h	48h	48h	48h	48h	48h	48h	48h	72h	72h	72h	72h	72h	72h	72h	72h	96h	96h	96h	96h	96h	96h	96h	96h
No Abs	0	0	0	0					0	0	0	0					0	0	0	0					0	0	0	0
αCD3 only	4865	2077.857	68.38235	87.08824		93.07692	107.3077	147.6923	1995	1545	1304.412	1136.765		41.231		33.2308	4200	1504.615	1395.909	2917.727			254.96	236.09	6604.615	1592.308	972.8	758.4		246.4545	199.7273	184.4545
IgG ctrl 10^-8M	1293.571	1107.857	82.97059	108.3235		246.9231		231.5385	3382.143	2663.571	792.0588	1269.706		181.9231		185.7692	1123.077	1515.385	1508.636	746.8182		284.7	278.26		3684.615	1592.308	1032	1052			174.4545	172.0909
10^-12	1155	1236.429	66.97059	72.67647	78.02941				1842.143	1717.857	1420.294	768.5294	1440.294				3360	838.4615	1538.636	1034.091					1286.154	4415.385	1340	687.2
5*10^-12	779.2857	1030.714	54.73529	80.02941	93.91176				1642.143	3093.571	896.1765	870.2941	866.7647				2275.385	1303.077		1463.182	2205				1723.077	1872.308	206.4	200
10^-11	1243.571	1579.286	59.79412	82.61765	113.0882				2036.429	2400.714	1025.588	848.5294	898.5294				2144.615	1961.538	564.0909	644.0909					1876.923	1603.077	38.4	277.6
5*10^-11	1709.286	2020.714	62.97059	84.91176	84.91176				2833.571	4787.857	2060.882	1114.412	1635				1749.231	3196.923	1098.636	1180.455	1849.545				3450.769	2052.308	780	1360
10^-10	1809.286	1696.429	82.32353	87.44118	94.02941	267.6923	257.3077	319.6154	5459.286	4907.857	1614.412	1197.941	1359.706	416.1538	475.3846		5586.154	1403.077	2257.727		2307.727	752.7	796.52	564.35	1852.308	2589.231	1178.4	2052.8		835	613	329.9091
5*10^-10	3575	3719.286	126.4412	132.9706	190.5588				4402.143	7045	3109.118	2838.529	2183.824				10440	8766.154		5480.455	4026.818				17990.77	21280	3566.4	4077.6
10^-9	2117.857	2376.429	126.7941	128.9118	125.9706	430		422.3077	5182.143	7632.143	2582.059	1642.647	2293.235	683.8461	668.0769	533.4615	16060	9761.538	6307.727	5336.818	4675.909		919.3	791.48	13269.23	17358.46	5510.4	5781.6			717.9091	708.0909
10^-8	2942.143	3009.286	115.8529	118.2059	114.8529	458.4615	445.3846	401.5385	7325	8545	3046.176	3530.294	2700.882		762.6923	599.2308	15680	17469.23	4279.545	6319.545		738.61	703.3	717.57	15841.54	17363.08	4582.4	6516			1052.273	886.0909
