# Supplementary material for: Agent-based modeling for personalized prediction of an experimental immune response to immunotherapeutic antibodies
Source: PLoS One. 2025 Jun 9;20(6):e0324618. doi: 10.1371/journal.pone.0324618 (PMC12148075; doi:10.1371/journal.pone.0324618)
Supplement: S1 Data — (ZIP) [file pone.0324618.s009.zip › Raw_Data_for_Submission/Fig4/%CD14 live gate.csv]

	24	24	24	48	48	48
C.M.	51.8	53.2		41.6	34.5
αCD3 only	57.3	57.2		32.5	19
IFNγ 0.05ng	56.9	56.3	59.9	27.7	22.6	26.7
IFNγ 0.1ng	61.9	61.3	61	41.9	35.4	32
IFNγ 0.2ng	60.3	58.9		49.1	43.9
