# Supplementary material for: Agent-based modeling for personalized prediction of an experimental immune response to immunotherapeutic antibodies
Source: PLoS One. 2025 Jun 9;20(6):e0324618. doi: 10.1371/journal.pone.0324618 (PMC12148075; doi:10.1371/journal.pone.0324618)
Supplement: S1 Data — (ZIP) [file pone.0324618.s009.zip › Raw_Data_for_Submission/Fig4/CO STIMULATORY CD86 Geometric Mean.csv]

	24	24	24	48	48	48
C.M.	18433	17181	18060	22300	21262	20681
αCD3	20625	22175	21402	19971	20431	21171
IFNγ 0.02ng	21022	23808	21175	21436	20104	21349
IFNγ 0.2ng	32328	35500	31246	23080	23693	23239
IFNγ 2ng	21147	40927	38700	38411	32728	42662
IFNγ 20ng	48501	47904	49049	34670	44321	54059
