# Supplementary material for: Agent-based modeling for personalized prediction of an experimental immune response to immunotherapeutic antibodies
Source: PLoS One. 2025 Jun 9;20(6):e0324618. doi: 10.1371/journal.pone.0324618 (PMC12148075; doi:10.1371/journal.pone.0324618)
Supplement: S1 Data — (ZIP) [file pone.0324618.s009.zip › Raw_Data_for_Submission/Fig4/CO STIMULATORY CD86.csv]

	24	24	24	48	48	48
C.M.	37.8	35.3	35.4	79.3	70.2	71.8
αCD3	50.5	53.1	50.7	74.1	70.3	75.5
IFNγ 0.02ng	56	55	50.8	81.8	63.6	77
IFNγ 0.2ng	75.3	79	72.6	78.7	82	82.4
IFNγ 2ng	41.4	81.9	81.4	73.6	80.9	75.6
IFNγ 20ng	81.5	82.7	83.2	78.4	79.2	77
