# Supplementary material for: Agent-based modeling for personalized prediction of an experimental immune response to immunotherapeutic antibodies
Source: PLoS One. 2025 Jun 9;20(6):e0324618. doi: 10.1371/journal.pone.0324618 (PMC12148075; doi:10.1371/journal.pone.0324618)
Supplement: S1 Data — (ZIP) [file pone.0324618.s009.zip › Raw_Data_for_Submission/Fig4/CO STIMULATORY HLA-DR Geometric Mean.csv]

	24	24	24	48	48	48
C.M.	24925	25068	26854	152998	92005	67182
αCD3	61770	67269	62135	101105	101935	102506
IFNγ 0.02ng	70113	82179	75051	104158	94208	101464
IFNγ 0.2ng	119873	131838	101945	109131	118158	111241
IFNγ 2ng	110819	114047	106010	148856	132666	164825
IFNγ 20ng	115153	120499	125620	133567	171040	191033
