# Supplementary material for: Agent-based modeling for personalized prediction of an experimental immune response to immunotherapeutic antibodies
Source: PLoS One. 2025 Jun 9;20(6):e0324618. doi: 10.1371/journal.pone.0324618 (PMC12148075; doi:10.1371/journal.pone.0324618)
Supplement: S1 Data — (ZIP) [file pone.0324618.s009.zip › Raw_Data_for_Submission/Fig4/CO STIMULATORY HLA-DR.csv]

	24	24	24	48	48	48
C.M.	92.7	92.3	93.3	91.8	89.9	92.4
αCD3	97.6	97.5	97.4	95.7	95.6	94.4
IFNγ 0.02ng	96.5	97.1	96.6	94.9	96.1	92.7
IFNγ 0.2ng	95.8	96.9	96.2	96.5	96.7	96.7
IFNγ 2ng	86.5	96.2	96.1	93.7	94.8	92.6
IFNγ 20ng	94.4	94.9	94.5	93.8	92	90.5
