# Supplementary material for: Agent-based modeling for personalized prediction of an experimental immune response to immunotherapeutic antibodies
Source: PLoS One. 2025 Jun 9;20(6):e0324618. doi: 10.1371/journal.pone.0324618 (PMC12148075; doi:10.1371/journal.pone.0324618)
Supplement: S1 Data — (ZIP) [file pone.0324618.s009.zip › Raw_Data_for_Submission/Fig4/CO STIMULATORY PD-L1 Geometric Mean.csv]

	24	24	24	48	48	48
C.M.	53059	85124	76741	239235	243222	346178
αCD3	46438	49795	48528	195720	123516	138082
IFNγ 0.02ng	49441	54934	47837	151026	109642	107219
IFNγ 0.2ng	122665	108249	87481	120980	115557	113127
IFNγ 2ng	200767	116507	108641	212234	174712	220049
IFNγ 20ng	143198	134878	141725	198826	217458	244650
