# Supplementary material for: Agent-based modeling for personalized prediction of an experimental immune response to immunotherapeutic antibodies
Source: PLoS One. 2025 Jun 9;20(6):e0324618. doi: 10.1371/journal.pone.0324618 (PMC12148075; doi:10.1371/journal.pone.0324618)
Supplement: S1 Data — (ZIP) [file pone.0324618.s009.zip › Raw_Data_for_Submission/Fig4/CO STIMULATORY PD-L1.csv]

	24	24	24	48	48	48
C.M.	1.58	0.79	1.1	0.6	0.24	0.096
αCD3	27	46.2	37.5	0.27	0.64	0.63
IFNγ 0.02ng	59.9	77	57.7	0.33	2.88	0.45
IFNγ 0.2ng	86.2	88.2	89	46.1	35.6	30.4
IFNγ 2ng	77.3	86.8	89	91.7	91.7	90.4
IFNγ 20ng	83.1	85.7	89.5	91.7	89.3	88.1
