# Supplementary material for: Agent-based modeling for personalized prediction of an experimental immune response to immunotherapeutic antibodies
Source: PLoS One. 2025 Jun 9;20(6):e0324618. doi: 10.1371/journal.pone.0324618 (PMC12148075; doi:10.1371/journal.pone.0324618)
Supplement: S1 Data — (ZIP) [file pone.0324618.s009.zip › Raw_Data_for_Submission/Fig6-7/1 - actual vs virtual %IFNg_3PL_Normalized.csv]

Conc. Log10[M]	Actual	Actual	Actual	Virtual	Virtual	Virtual
-13	0.199589223
-12	0.173096533
-11.3	0.209273892
-11	0.225183037
-10.3	0.429981877
-10	0.467444726
-9.3	0.682721483
-9	0.608346709
-8	0.626826145
-7	1
-12.17				0.156141323
-11.61				0.214698787
-10.67				0.324299015
-10.1				0.630361706
-9.92				0.741735618
-9.78				0.81208696
-9.57				0.871045624
-9.09				0.942670265
-7.77				1
