# Supplementary material for: Agent-based modeling for personalized prediction of an experimental immune response to immunotherapeutic antibodies
Source: PLoS One. 2025 Jun 9;20(6):e0324618. doi: 10.1371/journal.pone.0324618 (PMC12148075; doi:10.1371/journal.pone.0324618)
Supplement: S1 Data — (ZIP) [file pone.0324618.s009.zip › Raw_Data_for_Submission/Fig6-7/1 - actual vs virtual %PD-1_3PL_Actual values.csv]

Conc. Log10[M]	Actual	Actual	Actual	Virtual	Virtual	Virtual
-13	17.1
-12	17.4
-11.3	19.7
-11	25.6
-10.3	35.3
-10	38.4
-9.3	42.8
-9	37
-8	36.2
-7	40.3
-12.17				22.39827152
-11.61				24.23478574
-10.67				25.53114872
-10.1				31.40079222
-9.92				32.40907454
-9.78				35.4339215
-9.57				36.08210299
-9.09				37.91861721
-7.77				40.33129276
