# Supplementary material for: Agent-based modeling for personalized prediction of an experimental immune response to immunotherapeutic antibodies
Source: PLoS One. 2025 Jun 9;20(6):e0324618. doi: 10.1371/journal.pone.0324618 (PMC12148075; doi:10.1371/journal.pone.0324618)
Supplement: S1 Data — (ZIP) [file pone.0324618.s009.zip › Raw_Data_for_Submission/Fig6-7/1 - actual vs virtual %PD-1_3PL_Delta.csv]

Conc. Log10[M]	Actual	Actual	Actual	Virtual	Virtual	Virtual
-13	0
-12	0.3
-11.3	2.6
-11	8.5
-10.3	18.2
-10	21.3
-9.3	25.6
-9	19.9
-8	19.1
-7	23.2
-12.17				0
-11.61				1.116312568
-10.67				2.628736046
-10.1				8.354339215
-9.92				10.01080302
-9.78				12.67554915
-9.57				13.53979114
-9.09				15.3042852
-7.77				16.1325171
