# Supplementary material for: Agent-based modeling for personalized prediction of an experimental immune response to immunotherapeutic antibodies
Source: PLoS One. 2025 Jun 9;20(6):e0324618. doi: 10.1371/journal.pone.0324618 (PMC12148075; doi:10.1371/journal.pone.0324618)
Supplement: S1 Data — (ZIP) [file pone.0324618.s009.zip › Raw_Data_for_Submission/Fig6-7/2 - actual vs virtual %IFNg_3PL_Normalized.csv]

Conc. Log10[M]	Actual	Actual	Actual	Virtual	Virtual	Virtual
-13	0.325184727
-12	0.286449009
-11.3	0.312489828
-11	0.257804108
-10.3	0.723283747
-10	0.863350802
-9.3	1
-9	0.879528661
-8	0.925523258
-7	0.901207643
-12.17				0.221204296
-11.61				0.259447522
-10.67				0.395775243
-10.1				0.714843183
-9.92				0.780764002
-9.78				0.885188493
-9.57				0.893894933
-9.09				0.961540323
-7.77				1
