# Supplementary material for: Agent-based modeling for personalized prediction of an experimental immune response to immunotherapeutic antibodies
Source: PLoS One. 2025 Jun 9;20(6):e0324618. doi: 10.1371/journal.pone.0324618 (PMC12148075; doi:10.1371/journal.pone.0324618)
Supplement: S1 Data — (ZIP) [file pone.0324618.s009.zip › Raw_Data_for_Submission/Fig6-7/2 - actual vs virtual %PD-1_3PL_Actual values.csv]

Conc. Log10[M]	Actual	Actual	Actual	Virtual	Virtual	Virtual
-13	50
-12	48.4
-11.3	52
-11	53.4
-10.3	71.4
-10	75.6
-9.3	77.4
-9	75.9
-8	80.4
-7	75.2
-12.17				52.07057976
-11.61				53.042852
-10.67				57.72416277
-10.1				69.03132877
-9.92				73.06445805
-9.78				75.58516385
-9.57				75.54915376
-9.09				77.9978394
-7.77				78.39395031
