# Supplementary material for: Agent-based modeling for personalized prediction of an experimental immune response to immunotherapeutic antibodies
Source: PLoS One. 2025 Jun 9;20(6):e0324618. doi: 10.1371/journal.pone.0324618 (PMC12148075; doi:10.1371/journal.pone.0324618)
Supplement: S1 Data — (ZIP) [file pone.0324618.s009.zip › Raw_Data_for_Submission/Fig6-7/2 - actual vs virtual %PD-1_3PL_Delta.csv]

Conc. Log10[M]	Actual	Actual	Actual	Virtual	Virtual	Virtual
-13	0
-12	-1.7
-11.3	1.9
-11	3.3
-10.3	21.4
-10	25.6
-9.3	27.4
-9	25.9
-8	30.4
-7	25.2
-12.17				0
-11.61				1.044292402
-10.67				5.437522506
-10.1				15.66438603
-9.92				17.42888009
-9.78				22.2182211
-9.57				22.14620094
-9.09				25.53114872
-7.77				24.48685632
