# Supplementary material for: Agent-based modeling for personalized prediction of an experimental immune response to immunotherapeutic antibodies
Source: PLoS One. 2025 Jun 9;20(6):e0324618. doi: 10.1371/journal.pone.0324618 (PMC12148075; doi:10.1371/journal.pone.0324618)
Supplement: S1 Data — (ZIP) [file pone.0324618.s009.zip › Raw_Data_for_Submission/Fig6-7/3 - actual vs virtual %IFNg_3PL_Normalized.csv]

Conc. Log10[M]	Actual	Actual	Actual	Virtual	Virtual	Virtual
-13
-12	0.063702138
-11.3	0.148638318
-11	0.176252103
-10.3	0.28032753
-10	0.186726317
-9.3	0.570081832
-9	0.937726207
-8	1
-7
-12.17				0.212053126
-11.61				0.243038842
-10.67				0.378101947
-10.1				0.703913511
-9.92				0.776783094
-9.78				0.873177771
-9.57				0.916730261
-9.09				0.939032384
-7.77				1
