# Supplementary material for: Agent-based modeling for personalized prediction of an experimental immune response to immunotherapeutic antibodies
Source: PLoS One. 2025 Jun 9;20(6):e0324618. doi: 10.1371/journal.pone.0324618 (PMC12148075; doi:10.1371/journal.pone.0324618)
Supplement: S1 Data — (ZIP) [file pone.0324618.s009.zip › Raw_Data_for_Submission/Fig6-7/3 - actual vs virtual %PD-1_3PL.csv]

Conc. Log10[M]	Actual	Actual	Actual	Virtual	Virtual	Virtual
-13
-12	27.7
-11.3	17.5
-11	31.8
-10.3	36.9
-10	39.1
-9.3	53.4
-9	53.6
-8	56.3
-7
-12.17				39.68311127
-11.61				40.51134318
-10.67				45.73280519
-10.1				58.62441484
-9.92				59.63269716
-9.78				64.5660785
-9.57				66.25855239
-9.09				67.3028448
-7.77				70.435722
