# Supplementary material for: Agent-based modeling for personalized prediction of an experimental immune response to immunotherapeutic antibodies
Source: PLoS One. 2025 Jun 9;20(6):e0324618. doi: 10.1371/journal.pone.0324618 (PMC12148075; doi:10.1371/journal.pone.0324618)
Supplement: S1 Data — (ZIP) [file pone.0324618.s009.zip › Raw_Data_for_Submission/Fig6-7/3 - actual vs virtual %PD-1_3PL_Delta.csv]

Conc. Log10[M]	Actual	Actual	Actual	Virtual	Virtual	Virtual
-13
-12	0
-11.3	-10.3
-11	4.1
-10.3	9.2
-10	11.4
-9.3	25.7
-9	25.9
-8	28.6
-7
-12.17				0
-11.61				1.080302485
-10.67				5.761613252
-10.1				18.79726323
-9.92				21.10190853
-9.78				24.12675549
-9.57				26.14332013
-9.09				27.2596327
-7.77				31.4368023
