# Supplementary material for: Agent-based modeling for personalized prediction of an experimental immune response to immunotherapeutic antibodies
Source: PLoS One. 2025 Jun 9;20(6):e0324618. doi: 10.1371/journal.pone.0324618 (PMC12148075; doi:10.1371/journal.pone.0324618)
Supplement: S1 Data — (ZIP) [file pone.0324618.s009.zip › Raw_Data_for_Submission/Fig6-7/4 - actual vs virtual %IFNg_3PL_Normalized.csv]

Conc. Log10[M]	Actual	Actual	Actual	Virtual	Virtual	Virtual
-13
-12	0.052784373
-11.3
-11	0.005105962
-10.3
-10	0.299304998
-9.3
-9	0.81003775
-8	1
-7
-12.17				0.17597793
-11.61				0.237358913
-10.67				0.351275855
-10.1				0.696747133
-9.92				0.78207413
-9.78				0.825088657
-9.57				0.872576551
-9.09				1
-7.77				0.978024698
