# Supplementary material for: Agent-based modeling for personalized prediction of an experimental immune response to immunotherapeutic antibodies
Source: PLoS One. 2025 Jun 9;20(6):e0324618. doi: 10.1371/journal.pone.0324618 (PMC12148075; doi:10.1371/journal.pone.0324618)
Supplement: S1 Data — (ZIP) [file pone.0324618.s009.zip › Raw_Data_for_Submission/Fig6-7/4 - actual vs virtual %PD-1_3PL.csv]

Conc. Log10[M]	Actual	Actual	Actual	Virtual	Virtual	Virtual
-13
-12	30.3
-11.3
-11	31.4
-10.3
-10	48.4
-9.3
-9	66.2
-8	68
-7
-12.17				29.16816709
-11.61				31.54483255
-10.67				38.38674829
-10.1				56.31976954
-9.92				62.22542312
-9.78				63.05365502
-9.57				66.83471372
-9.09				71.62405474
-7.77				72.23622614
