# Supplementary material for: Agent-based modeling for personalized prediction of an experimental immune response to immunotherapeutic antibodies
Source: PLoS One. 2025 Jun 9;20(6):e0324618. doi: 10.1371/journal.pone.0324618 (PMC12148075; doi:10.1371/journal.pone.0324618)
Supplement: S1 Data — (ZIP) [file pone.0324618.s009.zip › Raw_Data_for_Submission/Fig6-7/4 - actual vs virtual %PD-1_3PL_Delta.csv]

Conc. Log10[M]	Actual	Actual	Actual	Virtual	Virtual	Virtual
-13
-12	0
-11.3
-11	1.1
-10.3
-10	18.1
-9.3
-9	35.9
-8	37.7
-7
-12.17				0
-11.61				3.240907454
-10.67				10.15484336
-10.1				28.44796543
-9.92				32.62513504
-9.78				35.68599208
-9.57				38.63881887
-9.09				43.28411955
-7.77				44.04033129
