# Supplementary material for: Agent-based modeling for personalized prediction of an experimental immune response to immunotherapeutic antibodies
Source: PLoS One. 2025 Jun 9;20(6):e0324618. doi: 10.1371/journal.pone.0324618 (PMC12148075; doi:10.1371/journal.pone.0324618)
Supplement: S1 Data — (ZIP) [file pone.0324618.s009.zip › Raw_Data_for_Submission/Fig6-7/5 - actual vs virtual %IFNg_3PL_Normalized.csv]

Conc. Log10[M]	Actual	Actual	Actual	Virtual	Virtual	Virtual
-13
-12	0
-11.3
-11	0
-10.3
-10	0.087129814
-9.3
-9	0.55748039
-8	1
-7
-12.17				0.184252996
-11.61				0.206149695
-10.67				0.332107827
-10.1				0.680609726
-9.92				0.789204466
-9.78				0.859307664
-9.57				0.946655328
-9.09				0.976451106
-7.77				1
