# Supplementary material for: Agent-based modeling for personalized prediction of an experimental immune response to immunotherapeutic antibodies
Source: PLoS One. 2025 Jun 9;20(6):e0324618. doi: 10.1371/journal.pone.0324618 (PMC12148075; doi:10.1371/journal.pone.0324618)
Supplement: S1 Data — (ZIP) [file pone.0324618.s009.zip › Raw_Data_for_Submission/Fig6-7/5 - actual vs virtual %PD-1_3PL.csv]

Conc. Log10[M]	Actual	Actual	Actual	Virtual	Virtual	Virtual
-13
-12	18
-11.3
-11	19.4
-10.3
-10	24.9
-9.3
-9	42.9
-8	45.3
-7
-12.17				19.0853439
-11.61				20.30968671
-10.67				25.13503781
-10.1				37.63053655
-9.92				42.81598848
-9.78				45.08462369
-9.57				49.22578322
-9.09				50.09002521
-7.77				50.63017645
