# Supplementary material for: Agent-based modeling for personalized prediction of an experimental immune response to immunotherapeutic antibodies
Source: PLoS One. 2025 Jun 9;20(6):e0324618. doi: 10.1371/journal.pone.0324618 (PMC12148075; doi:10.1371/journal.pone.0324618)
Supplement: S1 Data — (ZIP) [file pone.0324618.s009.zip › Raw_Data_for_Submission/Fig6-7/5 - actual vs virtual %PD-1_3PL_Delta.csv]

Conc. Log10[M]	Actual	Actual	Actual	Virtual	Virtual	Virtual
-13
-12	0
-11.3
-11	1.4
-10.3
-10	6.9
-9.3
-9	24.9
-8	27.3
-7
-12.17				0
-11.61				0.828231905
-10.67				4.357220022
-10.1				17.824991
-9.92				22.11019085
-9.78				24.9549874
-9.57				27.40367303
-9.09				29.38422758
-7.77				30.96867123
